# Supplementary material for: Managing Bone Infections Beyond Systemic Antibiotics: A Scoping Review
Source: Pathogens. 2026 Feb 11;15(2):201. doi: 10.3390/pathogens15020201 (PMC12943792; doi:10.3390/pathogens15020201)
Supplement: Supplementary file 1 [file pathogens-15-00201-s001.zip]

Archive with 3 entries (2 files):
- Supplementary File S1/
- Supplementary File S1/PRISMA 2020 flow diagram.pdf
- Supplementary File S1/PRISMA Checklist.pdf
